# Supplementary material for: Hepatocyte-Specific Phgdh-Deficient Mice Culminate in Mild Obesity, Insulin Resistance, and Enhanced Vulnerability to Protein Starvation
Source: Nutrients. 2021 Sep 29;13(10):3468. doi: 10.3390/nu13103468 (PMC8537398; doi:10.3390/nu13103468)
Supplement: Supplementary file 1 [file nutrients-13-03468-s001.zip]

Archive with 1 entries (1 files):
- nutrients-1391596-supplementary.pdf
